# Supplementary material for: Seeking Clearer Recommendations for Hand Hygiene in Communities Facing Ebola: A Randomized Trial Investigating the Impact of Six Handwashing Methods on Skin Irritation and Dermatitis
Source: PLoS One. 2016 Dec 28;11(12):e0167378. doi: 10.1371/journal.pone.0167378 (PMC5193384; doi:10.1371/journal.pone.0167378)
Supplement: S1 Dataset — (XLSX) [file pone.0167378.s001.xlsx]

## Sheet: Sheet1
b1_1	b1_3	b1_4	b1_5	b1_6	b1_8	subjectid	b1_14	b1_17	b1_18	b1_19	b1_20	b1_21	b1_22	b1_23	b1_24	b1_26	b1_27	b1_27a	b1_28a	b1_28b	b1_28c	b1_28d	b1_29	b1_30	b1_31	b1_32	b1_33	b1_34	b1_35	b1_36	b1_37	b1_38	b1_39	b1_40	b1_41	b1_42	b1_43	b1_44	b1_45	b1_46	b1_47	b1_48a	b1_48b	b1_48c	b1_49a	b1_49b	b1_49c	b1_50a	b1_50b
R_33kHTS6PT1W6RAD	0	10/6/15 19:36	10/6/15 19:58	1	15	100	1	0	0	0	0	0	2	2	2	4			1	0	0	0	0				1	Isotrentinoin	4					4	4	4	0	0	0	0	3	CVS Brand	Facewash	3	Pantene	Shampoo	1
R_2bTeuezvoXQJlaf	0	10/6/15 16:24	10/6/15 16:29	1	15	101	1	0	0	0	0	0	2	3	2	4			1	0	0	0	1				0							6	5	5	0	0	0	0	4	Old Spice	Body Wash	3	Head and Shoulders	Shampoo	3	Apricot CVS Brand	Acne Scrub
R_2tFrBxzCSSn8z29	0	10/6/15 15:20	10/6/15 15:27	1	11	103	1	0	0	0	0	0	4	3	2	4			1	0	0	0	0				1	Advil	2					5	5	5	0	1	0	0	3	Suave	Body Wash	2	Lubriderm	Lotion	2
R_OqYb36BCKLsBqYF	0	10/6/15 17:17	10/6/15 17:22	1	15	104	2	0	0	0	0	0	1	3	2	4			1	0	0	0	1				0							5	6	6	0	0	1	0	4	Tresemme	Shampoo	1	Tresemme	Conditioner	1	Vaseline	Moisturize
R_24je9m3hpcRo6xY	0	10/6/15 14:10	10/6/15 15:05	1	15	105	2	0	0	0	0	0	2	2	2	4			0	0	0	0					0							7	9	9	0	4	1	0	4	Pantene	Shampoo	1	Clean and Clear	Face Wash	1	Nivea	Body Wash
R_eyOk5y6suYFFpQd	0	10/6/15 18:26	10/6/15 18:33	1	13	107	2	0	0	0	0	0	4	2	2	3			1	0	0	0	0				0							9	8	8	0	7	1	0	6	lush	facewash	3	dove	bodywash	2	dove	deodorant
R_1gV0vSlZweQy1ss	0	10/6/15 15:24	10/6/15 15:31	1	15	108	2	0	0	0	0	0	2	2	2	1	3		0	0	0	0					1	Necon 1/35	3					12	11	9	0	7	2	2	4	Neutrogena	Facial Moisturizer	2	Unknown	Shaving Cream	1	Unknown	Shampoo and Conditioner
R_2Pb3CaR9c3J73Ft	0	10/6/15 18:26	10/6/15 18:31	1	15	109	2	0	0	0	0	0	2	3	2	1	1		0	0	0	0					0							7	6	6	0	3	1	0	3	Generic Brand	Shampoo	2	Dove	Body Wash	2
R_27Uy3vkSC5QkXTO	0	10/6/15 18:05	10/6/15 18:25	1	15	110	1	0	0	0	0	0	7	2	2	4			1	0	0	0	0				0							5	5	5	1	1	0	1	4	Dove	Shampoo	2	Dove	Conditioner	2	Dove	Soap
R_2dMZM6WHvlkGWHD	0	10/6/15 18:37	10/6/15 18:42	1	15	111	2	0	0	0	0	0	2	3	2	4			0	0	0	0					1	Apri (Birth Control)	3					7	7	7	2	7	0	0	5	Head and Shoulders	Shampoo	1	Mineral Wash	Conditioner	1	Dove	Body Wash
R_3HTSiQzLhdmbfRp	0	10/6/15 17:57	10/6/15 18:06	1	11	112	2	0	0	0	0	0	6	3	2	4			1	0	0	0	0				0							6	5	5	0	5	0	0	6	Suave	Conditioner	1	Carol's Daughters	Conditioner	1	CVS Brand	Face soap
R_3OkRaBscjURseU9	0	10/6/15 16:43	10/6/15 16:48	1	15	113	2	0	0	0	0	0	2	3	2	1	3		0	0	0	0					1	Birth Control	3					7	6	6	0	7	0	0	4	Suave	Shampoo	2	Suave	Conditioner	2	Dove	Bar Soap
R_29glBsAzab6Q2Q9	0	10/6/15 10:37	10/6/15 10:44	1	14	114	2	0	0	0	0	0	2	3	2	4			0	0	0	0					0							5	6	6	0	4	1	0	6	Aussie	shampoo	2	Aussie	conditioner	2	Neutrogena	face wash
R_25MdLNx9ObTCD2G	0	10/6/15 18:40	10/6/15 18:46	1	14	116	1	0	0	0	0	0	2	3	2	3			1	0	0	0	0				0							3	3	3	0	7	1	0	3	head and shoulders	shampoo	2	Nivea	body wash	2
R_1Fz87VMKBxK2SxX	0	10/6/15 15:39	10/6/15 15:47	1	15	117	1	0	0	0	0	0	6	2	2	1	1		0	0	0	0					0							8	5	5	4	0	0	1	6	Dial	3-in-1 Shampoo, Conditioner, Body Wash	2	Walgreens Brand	Moisturizer	1	Rubbing Alcohol	For Shaving
R_1HiwAir5NgzbfbM	0	10/6/15 17:11	10/6/15 17:16	1	15	120	2	0	0	0	0	0	2	3	2	4			1	0	0	0	0				1	Yaz	3					5	5	5	1	0	0	0	4	Garnier Fructise	Shampoo	2	Garnier Fructise	Conditioner	2	Target Brand	Exfoliating Face Wash
R_XX4n7QEz2p9Nkpb	0	10/6/15 17:11	10/6/15 17:21	1	12	121	2	0	0	0	0	0	2	3	2	1	1		0	0	0	0					0							6	6	6	3	2	1	0	5	Herbal Essence	Shampoo	2	Herbal Essences	Body Soap	2	Clinique	Face wash
R_OcXcr2q6nfaheO5	0	10/6/15 10:18	10/6/15 10:26	1	14	122	1	0	0	0	0	0	2	6	4	1	1		1	0	0	0	0				0							7	5	5	0	7	0	0	3	suave for men	bodywash	2	unknown	shampoo	1
R_qEZQHTWzdIDFJhn	0	10/6/15 10:20	10/6/15 10:26	1	11	123	1	0	0	0	0	0	2	3	2	1	1		0	0	0	0					0							5	5	3	2	0	0	0	2	Dove for Men	Shampoo and Conditioner	1
R_1Ny9d9tAE2rzkx0	0	10/6/15 20:30	10/6/15 20:36	1	10	124	1	0	0	0	0	0	2	3	2	4			0	0	0	0					0							5	4	4	7	0	0	1	3	Old Spice Swagger	Shampoo 2 in 1	2	Dove Men's +	Soap	4
R_2AXBZfrYSg6W5u4	0	10/6/15 15:11	10/6/15 15:18	1	15	125	1	0	0	0	0	0	2	2	2	4			0	1	0	0		1			3	Singular	3	Advair	4	Tretinoin	3	8	6	5	2	0	0	7	4	Garnier	Shampoo Conditioner	2	Axe Swagger	Body Wash	2	Liquid Neutrogena	Face Wash
R_Wp7fkWQtn11twY1	0	10/6/15 15:07	10/6/15 15:19	1	11	126	2	0	0	0	0	0	2	3	2	1	3		0	0	0	0					0							1	1	1	0	0	0	0	5	Bath and Body Works	Shampoo	1	Bath and Body Works	Conditioner	2	Dove	Body Lotion
R_1EgFZ0MVMKeh2Y6	0	10/6/15 17:34	10/6/15 17:40	1	12	127	1	0	0	0	0	0	2	3	2	4			0	0	0	0					0							6	5	5	0	0	1	1	3	Suave	Shampoo	2	Dove	Body wash	2
R_11gueB2qcc5NNU2	0	10/6/15 18:31	10/6/15 18:36	1	15	128	2	0	0	0	0	0	2	3	2	1	1		0	0	0	0					1	Curiva (Birth Control)	3					5	5	5	0	5	0	0	5	Herbal Essence	Shampoo	2	Herbal Essence	Conditioner	2	Cetaphil	Face Wash
R_3CWqjMV9t6D63YB	0	10/6/15 9:51	10/6/15 10:00	1	14	129	2	0	0	0	0	0	2	6	4	1	1		0	0	0	0					1	Epiduo	3					6	6	6	0	0	0	0	3	lush orange bar	shampoo	1	dove	hair mask	1
R_DwbIB6Nx8OJE9KV	0	10/6/15 15:08	10/6/15 15:15	1	13	130	1	0	0	0	0	0	2	2	2	3			0	0	0	0					0							5	5	5	0	0	0	1	4	Suave	Shampoo/conditioner	3	Softsoap	Body wash	3	Neutrogena	Acne scrub
R_2WvvbNEXRu4xkTT	0	10/6/15 11:10	10/6/15 11:18	1	11	131	1	0	0	0	0	0	2	3	2	1	1		0	0	1	0			0		0							4	4	3	0	7	0	0	3	Unknown	bar soap	3	Unknown	Shampoo	2
R_1pZ1dGsOrJIidlJ	0	10/6/15 18:49	10/6/15 18:58	1	13	132	2	0	0	0	0	0	2	2	2	1	2		0	0	0	0					1	birth control	3					10	10	10	0	1	1	0	5	Malaluga	shampoo	2	Malaluga	conitioner	2	dove	bodywash
R_1CwRhbKtgHcubyB	0	10/6/15 9:54	10/6/15 10:02	1	11	134	2	0	0	0	0	0	2	3	2	4			1	0	0	0	0				2	Loloestrin Birth Control	3	Docycline	1			20	20	20	0	10	1	0	5	Costco	Shampoo	2	Costco	Conditioner	2	Dove	Soap
R_26lQslAKBmpQSgY	0	10/6/15 10:12	10/6/15 10:19	1	11	135	2	0	0	0	0	0	2	3	2	1	1		0	0	0	0					1	Generic Birth Control	3					5	5	5	0	14	3	0	5	Keratas	Shampoo	2	Karastas	Conditioner	2	Cetephil	Lotion
R_2OJzlVUUKiLyUBj	0	10/6/15 17:52	10/6/15 17:59	1	15	136	1	0	0	0	0	0	2	2	2	4			1	0	0	0	0				0							8	7	7	1	1	0	0	5	Unknown	Shampoo	1	Unknown	Conditioner	1	Old Spice	Body Wash
R_1r7Ai5F5PCxlqyi	0	10/6/15 19:59	10/6/15 20:06	1	15	137	2	0	0	0	0	0	2	2	2	4			1	0	1	0	0		1		1	Tri-sprintec	3					5	6	6	2	1	0	0	6	Store Brand	Shampoo	2	Store Brand	Conditioner	2	Aveno	Face Wash
R_1C9AJiOgbyfOYTL	0	10/6/15 18:29	10/6/15 18:37	1	14	138	2	0	0	0	0	0	4	3	2	4			0	0	0	0					0							7	7	7	0	7	0	0	4	lush	shampoo	1	carol's daughter	conditioner	1	batiste	dry shampoo
R_5bbfPLhvN60PHy1	0	10/6/15 18:28	10/6/15 18:37	1	12	139	2	0	0	0	0	0	6	3	2	4			1	0	0	0	0				0							7	7	7	0	7	1	1	6	unknown	Shampoo	1	unknown	conditioner	2	unknown	Body soap
R_1ojALVBf8Nei4Ok	0	10/6/15 10:55	10/6/15 11:05	1	14	140	1	0	0	0	0	0	4	3	2	3			1	1	0	1	1	1		1	0							4	2	2	0	7	0	0	6	Pert	shampoo	2	Aveeno green tea scrub	face wash	1	unknown	body wash
R_bk30JCk4QdwTsSB	0	10/6/15 15:19	10/6/15 15:24	1	15	141	1	0	0	0	0	0	4	2	2	1	1		0	0	0	0					0							3	4	4	0	0	0	1	2	Old Spice	Body Wash and Shampoo	1
R_sj4OqzPPFVALh2F	0	10/6/15 17:22	10/6/15 17:29	1	15	144	2	0	0	0	0	0	4	3	2	1	1		0	0	0	0					0							7	7	7	0	7	0	0	6	Soft Soap	Body Wash	2	Herbal Escenses	Shampoo	2	Clinique	Facial Wash
R_WiCJfPkJgXD9iA9	0	10/6/15 19:45	10/6/15 20:04	1	13	145	2	0	0	0	0	0	2	2	2	4			1	1	0	0	1	1			1	acid blocker	3					6	6	3	2	2	1	0	6	Redkin	Conditioner	2	head and shoulders	shampoo	1	dove	bodywash
R_xGD8IiHEohMnEmR	0	10/6/15 10:27	10/6/15 10:35	1	11	146	1	0	0	0	0	0	4	3	2	3			1	1	0	0	0	1			0							7	7	7	0	1	0	0	5	Up and Up	Shampoo and Conditioner	2	Dove	Body wash	2	Dove	Face Wash
R_3HttSKpTYWaTE1I	0	10/6/15 16:35	10/6/15 16:42	1	15	147	2	0	0	0	0	0	2	3	2	1	4	All of the above	0	0	0	0					3	Junel Fe 1.5	3	Clonazepam 2mg	3	Prozae 20mg	3	7	5	5	10	7	1	1	4	Tresemme	Shampoo	1	Tresemme	Conditioner	1	CVS Sensitive Skin Unscented	Body Wash
R_3NVsD9Pl1yv7xsq	0	10/6/15 18:04	10/6/15 18:11	1	13	148	2	0	0	0	0	0	2	2	2	3			0	0	0	0					1	acne pill	3					10	10	10	1	0	0	0	4	tresemme	shampoo	2	tresemme	conditioner	2	dove	bodywash
R_2WNgQBcospZ2QHv	0	10/6/15 16:39	10/6/15 16:47	1	13	149	2	0	0	0	0	0	4	2	2	1	1		1	0	0	0	0				0							5	5	5	3	7	0	0	6	fructise	shampoo	1	fructise	conditioner	1	garnier	conditioner
R_3htkpdSFQbGBHHO	0	10/6/15 15:46	10/6/15 15:56	1	11	150	2	0	0	0	0	0	8	3	2	1	1		1	0	0	0	0				1	Advil	2					15	15	15	0	20	0	0	5	Aussie	Shampoo	1	Aussie	Conditioner	1	Neutragena	Face Lotion
R_2Qg2twwakqrcBHk	0	10/6/15 16:11	10/6/15 16:28	1	13	152	2	0	0	0	0	0	2	2	2	4			0	0	0	0					1	sprintec	3					6	6	6	0	0	0	0	4	herbal essences	shampoo	2	herbal essences	conditioner	2	dove	soap
R_2uCmAjuL62SdrKs	0	10/6/15 15:26	10/6/15 15:35	1	13	153	2	0	0	0	0	0	6	2	2	3			1	0	0	0	0				1	oral contraceptive	3					4	4	4	0	2	0	1	6	Eucerin	Lotion	1	Clinique	Lotion	2	365	Shampoo/conditioner
R_sRvgE8CGEo7Bjjz	0	10/6/15 9:14	10/6/15 9:26	1	11	154	1	0	0	0	0	0	2	3	2	3			0	1	0	0		1			0							5	5	5	0	1	0	0	3	Unknown	Shampoo	2	Unknown	Conditioner	2
R_3eaInhBNwtF3mvO	0	10/6/15 10:59	10/6/15 11:09	1	11	156	1	0	0	0	0	0	4	3	2	4			1	0	1	1	1		1	1	1	Nasonex	3					4	4	4	0	0	0	0	4	Head and Shoulders	Shampoo	1	Dove	Body Wash	2	Unknown	Face Wash
R_3j8r238h9LLM6Ai	0	10/6/15 10:37	10/6/15 10:48	1	11	157	2	0	0	0	0	0	2	3	2	4			1	0	0	1	0			1	2	Sprintec (Birth Control)	3	Claritin	1			6	10	10	5	0	0	0	6	Herbal Essences	Shampoo	2	Herbal Essences	Conditioner	2	Ivory	Soap
R_vw95RVuZECLHLSF	0	10/6/15 17:22	10/6/15 17:33	1	12	158	1	0	0	0	0	0	6	3	2	4			1	0	0	0	0				0							5	5	5	0	20	0	0	4	Head and Shoulders	Shampoo	2	Old Spice	Soap	2	Neutrogena	Face wash
R_1gFNQVvfhmLyuwP	0	10/6/15 17:46	10/6/15 17:52	1	15	160	1	0	0	0	0	0	6	3	2	4			0	0	0	0					0							4	4	0	0	1	3	0	2	Old Spice	Shampoo	2
R_2UVkptOLFCkVeji	0	10/6/15 15:35	10/6/15 15:43	1	13	161	2	0	0	0	0	0	2	2	2	3			0	0	0	0					0							4	5	4	0	0	1	0	4	Pantene	shampoo.conditioner	2	Neutrogena	facewash	3	Neutrogena	bodywash
R_2afNYvkkcN33lvX	0	10/6/15 15:17	10/6/15 15:25	1	13	162	2	0	0	0	0	0	2	7	1	1	1		1	0	0	0	1				1	Synthroid	3					10	10	10	8	4	2	0	5	Market basket	bodywash	2	herbalessence	shampoo	2	frizzease	hair product
R_3fYPfMrQOMVGlfy	0	10/6/15 17:46	10/6/15 17:54	1	12	163	2	0	0	0	0	0	2	3	2	4			0	0	0	0					0							8	7	7	0	0	0	0	5	unknown	Shampoo	2	unknown	Condition	2	super skinny	hair product
R_3R9hCW0eoutTKYm	0	10/6/15 9:30	10/6/15 9:39	1	14	164	2	0	0	0	0	0	6	3	2	1	4	working with kids	0	0	0	0					0							10	6	6	1	1	0	0	3	suave	shampoo	2	suave	conditioner	2
R_1hSI5j7x6OwcI15	0	10/6/15 15:47	10/6/15 15:53	1	15	165	2	0	0	0	0	0	4	2	2	1	1		0	0	0	0					1	Birth Control	3					5	5	3	1	7	1	0	5	Dove	Shampoo	2	Tresemme	Conditioner	2	Curel	Lotion
R_3oKLVCupGiOOR5q	0	10/6/15 10:47	10/6/15 10:54	1	14	166	1	0	0	0	0	0	2	3	2	4			1	0	0	0	0				1	daily multivitamin	3					7	8	6	1	4	0	0	3	old spice	shampoo/condition (2 in 1)	1	axe	body wash	2
R_3kb5P3XztIXRNdW	0	10/6/15 9:20	10/6/15 9:27	1	14	168	1	0	0	0	0	0	2	3	2	1	1		1	0	0	0	0				0							6	7	7	0	10	1	0	3	Crew	shampoo	2	safeguard	soap	2
R_eQy7a9ItSnIvi4F	0	10/6/15 15:38	10/6/15 15:45	1	11	169	1	0	0	0	0	0	4	3	2	4			0	0	0	0					0							7	7	7	1	1	1	0	3	Ethos	Shampoo	2	Ethos	Conditioner	1
R_Z4Ve48EiLEOeavT	0	10/6/15 15:06	10/6/15 15:11	1	15	170	2	0	0	0	0	0	2	2	2	4			0	0	0	0					0							8	9	9	1	7	0	0	4	Cosco Brand	Shampoo	1	Cosco Brand	Conditioner	1	Neutrogena	Face Wash
R_2t41eQlStWsAcSt	0	10/6/15 9:02	10/6/15 9:10	1	11	171	1	0	0	0	0	0	4	3	2	1	1		0	1	0	0		1			0							2	3	3	0	1	1	0	3	Dove for Men	Shampoo	1	Dove for Men	Shampoo	1
R_27JAY65Kuwyu2Rg	0	10/6/15 9:08	10/6/15 9:18	1	14	172	2	0	0	0	0	0	4	3	2	1	1		0	0	0	0					1	Amoxicillin	3					8	9	8	3	14	0	0	5	Unknown	Shampoo	1	Unknown	conditioner	2	Caress	Bodywash
R_3mm1mNQ7HKpxcOF	0	10/6/15 16:41	10/6/15 16:46	1	11	173	1	0	0	0	0	0	4	3	2	1	3		0	0	0	0					0							5	5	5	1	10	0	0	2	Clean and Clear	Shampoo	2
R_z7unq1bTsxHfWV3	0	10/6/15 19:21	10/6/15 19:29	1	14	176	1	0	0	0	0	0	4	3	2	1	2		0	0	0	0					0							6	6	6	0	2	0	0	4	Head and Shoulders	shampoo	1	dove men plus care	body wash	1	neutorgena morning burst	face wash
R_3jSDbuQZ2SueOd8	0	10/6/15 16:28	10/6/15 16:38	1	13	177	2	0	0	0	0	0	4	2	2	1	2		0	0	0	0					0							7	6	6	0	0	0	0	6	garnier	shampoo	1	garnier	conditioner	1	loccitane	body soap
R_vuwiSyFTcJqoe9H	0	10/6/15 15:53	10/6/15 16:01	1	15	178	1	0	0	0	0	0	5	3	2	1	1		1	0	0	0	1				0							4	2	2	0	2	0	0	6	Lubriderm	Lotion	2	Garnier Fructise	Shampoo	1	Garnier Fructise	Conditioner
R_22S5cCrlJyNsjy3	0	10/6/15 17:36	10/6/15 17:43	1	11	179	1	0	0	0	0	0	4	3	2	1	1		1	1	0	0	1	1			0							6	6	6	0	5	0	0	5	Dove Men Care Plus	Shampoo	1	Unknown (Coconut)	Conditioner	2	Dove	Soap
R_3s1CD8ZZqwJx3U0	0	10/6/15 17:06	10/6/15 17:15	1	11	180	1	0	0	0	0	0	1	3	2	1	1		1	0	0	0	0				1	Adderol	2					6	7	7	2	1	1	1	5	Axe	Shampoo	2	Head and Shoulders	Conditioner	2	Dove	Soap
R_32Q6DWNCfuwAZ83	0	10/6/15 15:53	10/6/15 16:06	1	13	182	2	0	0	0	0	0	2	2	2	4			0	0	0	0					0							10	10	10	0	0	0	5	3	anything but carrots	shampoo	2	anything but carrots	conditioner	2
R_3imdngRjpQig7Ar	0	10/6/15 17:40	10/6/15 17:46	1	15	183	1	0	0	0	0	0	2	3	2	1	1		0	1	0	0		1			0							5	4	4	0	4	1	0	4	Dove	Body Wash	2	Trader Joes	Conditioner	2	Trader Joes	Shampoo
R_2y1KXY3nH31cWT5	0	10/6/15 17:03	10/6/15 17:10	1	15	185	2	0	0	0	0	0	2	3	2	1	1		1	0	0	0	1				1	Kariva	3					5	6	5	0	1	0	0	5	Tresemme	Shampoo	1	Tresemme	Conditioner	1	Dove	Soap
R_AA7xWAf1GeyWPRv	0	10/6/15 19:40	10/6/15 19:49	1	14	186	2	0	0	0	0	0	2	3	2	3			0	1	0	0		0			0							6	5	5	0	0	0	0	6	Organix	shampoo	1	loreal	conditioner	1	loreal	essential oils
R_3PZ6Od0MYNLC6Qs	0	10/6/15 10:02	10/6/15 10:11	1	14	187	1	0	0	0	0	0	6	3	2	1	1		0	0	0	0					1	Peptobismal	2					4	6	6	1	14	3	0	4	CVS brand	shampoo	2	Dove for men	bodywash	2	CVS brand	face scrub
R_3KC2q7QYaXPpOM9	0	10/6/15 10:27	10/6/15 10:34	1	14	188	1	0	0	0	0	0	4	3	2	4			0	0	0	0					0							8	8	8	1	1	0	0	4	Head and Shoulders	shampoo	2	365 Whole Foods Brand	face wash	2	St. Ives	body wash
R_plVhCNn5uQejbXj	0	10/6/15 14:56	10/6/15 15:08	1	13	189	2	0	0	0	0	0	1	3	2	3			0	0	0	0					0							10	10	10	2	0	1	0	4	Body Lotion	Aveeno	2	Bodyshop	Facewash	2	Aveeno	Body Wash
R_3sBJOwSGQ9ImUxy	0	10/6/15 10:05	10/6/15 10:11	1	11	190	2	0	0	0	0	0	2	3	2	4			1	0	0	1	1			0	1	Viorele	3					6	6	6	4	0	0	0	3	Davinos	Shampoo	2	Unknown	Sea Salt Scrub	2
R_1DuoQLqWwvwSzUq	0	10/6/15 9:42	10/6/15 9:50	1	14	191	2	0	0	0	0	0	1	3	2	1	1		0	0	1	0			1		0							5	12	12	0	7	1	0	3	unknown	coco butter	1	eucren	lotion	2
R_2uNCT1HjaXQQcl7	0	10/6/15 15:32	10/6/15 15:38	1	15	192	1	0	0	0	0	0	6	2	2	1	4	With my hands and on my feet	1	0	1	0	0		1		0							5	4	4	0	2	1	2	6	Head and Shoulders	Shampoo and Conditioner	2	Irish Spring	Soap	2	Gillette	Shaving Cream
R_3JtoY58ABIyr9mS	0	10/6/15 18:34	10/6/15 18:47	1	13	193	2	0	0	0	0	0	6	3	2	1	1		0	0	0	0					0							9	7	6	0	14	1	0	6	suave	shampoo	1	Frustose	conditioner	1	unknown	bodywash
R_uldyeuTedMZbvBD	0	10/6/15 17:26	10/6/15 17:34	1	11	194	2	0	0	0	0	0	4	3	2	1	1		0	0	0	0					0							6	6	5	0	1	0	0	6	Pantene	Shampoo	1	Herbal Essences	Conditioner	1	Dove	Body Wash
R_3nxvUF8tWBM1IIE	0	10/6/15 16:48	10/6/15 17:03	1	15	195	1	0	0	0	0	0	2	3	2	1	3		1	1	0	0	1	1			2	Flovent	3	Albuterol	1			6	6	6	0	4	0	0	3	Head and Shoulders	Shampoo	2	Suave	Body Wash	2
R_22mEXFkVxI5bdzz	0	10/6/15 18:43	10/6/15 18:49	1	15	197	2	0	0	0	0	0	4	3	2	1	1		0	0	0	0					0							7	7	7	0	1	1	1	6	Pantene	Shampoo	2	Pantene	Conditioner	2	Unknown	Body Lotion
R_w73s5Qj2wvrMGdP	0	10/6/15 16:08	10/6/15 16:24	1	15	198	2	0	0	0	0	0	2	3	2	1	3		1	0	0	0	0				1	Junel Fe	3					6	8	8	1	3	1	0	4	OGX Sea Salt	Shampoo	2	OGX Sea Salt	Conditioner	2	Cetaphyl	Lotion
R_2duu4RcVNDUJIWQ	0	10/6/15 8:59	10/6/15 9:07	1	14	199	2	0	0	0	0	0	2	3	2	1	1		0	0	0	0					1	Birth Control	3					5	6	6	0	11	1	0	5	Herbal Essences	Shampoo	2	Herbal Essences	Conditioner	2	Dove	Soap
R_3F4k92IarS05HMn	0	10/6/15 17:59	10/6/15 18:05	1	15	200	2	0	0	0	0	0	2	3	2	3			1	0	0	0	0				2	Birth Control	3	Insulin	4			6	6	6	0	20	1	0	5	Pantene	Shampoo	2	Pantene	Conditioner	2	Neutrogena	Face Lotion
R_215p5cieuZxd19K	0	10/6/15 17:18	10/6/15 17:25	1	11	201	2	0	0	0	0	0	2	5	1	2	1		1	0	0	1	0			0	0							6	6	6	0	2	1	2	5	Herbal Essence	Shampoo	1	Herbal Essence	Conditioner	1	Aveeno	Lotion
R_3KTl7SK2X4ctPyz	0	10/6/15 18:49	10/6/15 19:36	1	15	202	1	0	0	0	0	0	2	4	1	2	1		0	0	0	0					0							20	20	20	0	7	2	5	6	Unknown	Shampoo	3	Unknown	Conditioner	3	Soft Soap	Soap
R_2VIUoVTXWaSJnNE	0	10/6/15 18:59	10/6/15 19:40	1	13	203	2	0	0	0	0	0	2	4	1	3			0	0	0	0					1	aspirin	3					20	20	20	4	7	4	4	6	fermesi	shampoo	2	fermasi	conditioner	2	Cerave	sunscreen
R_1JVZdWUyWzl5Jks	0	10/6/15 9:44	10/6/15 9:52	1	11	204	2	0	0	0	0	0	6	3	2	1	4	Hands and feet, washing dishes at work	1	0	1	0	1		1		2	Tylenol	1	Claritin	1			15	15	15	0	1	0	1	3	Pantene	Shampoo	2	Pantene	Conditioner	2
R_bPLkfsNICbvSFKF	0	10/6/15 15:29	10/6/15 15:36	1	11	206	1	0	0	0	0	0	2	3	2	4			0	0	0	0					1	Tazarac	3					5	5	3	2	1	0	0	3	Old Spice	Shampoo	2	Neutragena	Face Soap	2
R_3JJdIXc2jl4kCHu	0	10/6/15 15:44	10/6/15 15:52	1	13	207	2	0	0	0	0	0	2	2	2	3			0	0	0	0					0							5	5	5	0	0	0	0	5	heral essences	shampoo	1	loreal	conditioner	2	dove	body soap
R_eg7d7FcgZhqPzaN	0	10/7/15 9:44	10/7/15 9:52	1	10	208	1	0	0	0	0	0	4	3	2	3			0	1	0	0		1			1	Novagrain	2					7	7	7	2	0	0	2	4	Fair and Lovely	Face Cream	2	Nivea	Shampoo	1	Nivea	Soap
[truncated: 4,032 more columns]
