# Supplementary material for: Seeking Clearer Recommendations for Hand Hygiene in Communities Facing Ebola: A Randomized Trial Investigating the Impact of Six Handwashing Methods on Skin Irritation and Dermatitis
Source: PLoS One. 2016 Dec 28;11(12):e0167378. doi: 10.1371/journal.pone.0167378 (PMC5193384; doi:10.1371/journal.pone.0167378)
Supplement: S2 Dataset — (XLSX) [file pone.0167378.s002.xlsx]

## Sheet: Data Checklist
	Baseline	48hr Patch	96hr Patch	7 day Patch	Daily	Endline Patch
1	download Form 1 for date, save in raw data/baseline with date
2	download Form 2 for date, save in raw data/baseline with date
3	download Form 2dup for date, save in raw data/baseline with date
4	download Form 3 for date, save in raw data/baseline with date
5	delete row 2 from each file (description)
6	use do file 1_Baseline_Survey-clean

## Sheet: 1. Baseline Survey
Form	Variable Name	Question Text	Variable Type	Choices or Limits
Baseline Survey	b1_1	Response ID	string
Baseline Survey	b1_3	Status: Type of Survey	int	0, Normal Response | 1, Preview Response | 2, Test Response | 4, Imported Response | 8, Possible Spam | 16, Response from App
Baseline Survey	b1_4	Start Date	string
Baseline Survey	b1_5	End Date	string
Baseline Survey	b1_6	Finished	byte	0, Response Not Submitted | 1, Form Completed
Baseline Survey	b1_7	Researcher Name	string
Baseline Survey	b1_8	Researcher ID	int
Baseline Survey	subjectid	Subject ID	int
Baseline Survey	b1_10	First Name	string
Baseline Survey	b1_11	Middle Name	string
Baseline Survey	b1_12	Last Name	string
Baseline Survey	b1_13	Birthdate (mm/dd/yyyy)	string
Baseline Survey	b1_14	Gender	byte	1, Male | 2, Female | 3, Other
Baseline Survey	b1_15	Phone Number	string
Baseline Survey	b1_16	Email Address	string
Baseline Survey	b1_17	Do you have any mental health concerns that might be triggered by participating in a study involv...	byte	1, Yes | 0, No
Baseline Survey	b1_18	Have you ever experienced persistent itchiness, redness, flaking or cracking on your hands?	byte	1, Yes | 0, No
Baseline Survey	b1_19	Quick hand exam: does the subject have any open sores or signs of dermatitis on his/her hands?	byte	1, Yes | 0, No
Baseline Survey	b1_20	Are you currently pregnant or trying to become pregnant?	byte	1, Yes | 0, No
Baseline Survey	b1_21	Do you work in an industry where your hands are often wet or come into contact with substances th...	byte	1, Yes | 0, No
Baseline Survey	b1_22	Ethnic and Racial Background (Read choices to respondent)	int	1, Black or African American | 2, White | 3, American Indian or Native American | 4, Asian | 5, Native Hawaiian or Other Pacific Islander | 6, Multiple | 7, Unknown or Not Reported | 8, Declined to Answer
Baseline Survey	b1_23	What is the highest level of education you have completed?	int	1, Some High School | 2, High School Diploma | 3, Some College | 4, Associate's Degree | 5, Bachelor's Degree | 6, Some Graduate Work | 7, Graduate Degree
Baseline Survey	b1_24	Educational Status	int	1, Not in School | 2, Full Time Undergraduate Student | 3, Part Time Undergraduate Student | 4, Full Time Graduate Student | 5, Part Time Graduate Student
Baseline Survey	b1_25	Name of Program or Major	string
Baseline Survey	b1_26	Which of the following describes your current employment status?	int	1, Employed, working 1-39 hours/week | 2, Employed, worked 40 hours or more per week |3, Not Employed, looking for work | 4, Not Employed, not looking for work | 5, Retired | 6, Disabled, not able to work
Baseline Survey	b1_27	What best describes the nature of your current job?	int	1, Primarily at a desk or computer | 2, Primarily working with my hands | 3, Primarily on my feet |4, Other (specify)
Baseline Survey	b1_27a	Specify Other	string
Baseline Survey	b1_28a	Have you ever suffered from ___________?-Seasonal Allergies		1, Yes | 0, No
Baseline Survey	b1_28b	Have you ever suffered from ___________?-Asthma		1, Yes | 0, No
Baseline Survey	b1_28c	Have you ever suffered from ___________?-Childhood Eczema		1, Yes | 0, No
Baseline Survey	b1_28d	Have you ever suffered from ___________?-Hayfever		1, Yes | 0, No
Baseline Survey	b1_29	If you have had seasonal allergies, were you ever diagnosed by a doctor?		1, Yes | 0, No
Baseline Survey	b1_30	If you have had asthma, were you ever diagnosed by a doctor?		1, Yes | 0, No
Baseline Survey	b1_31	If you had childhood eczema, were you ever diagnosed by a doctor?		1, Yes | 0, No
Baseline Survey	b1_32	If you have had hayfever, were you ever diagnosed by a doctor?		1, Yes | 0, No
Baseline Survey	b1_33	How many medications do you take regularly?		0, 0 | 1, 1 | 2, 2 | 3, 3 or more
Baseline Survey	b1_34	Please describe these medication from most to least frequently used. What is the name of the firs...		string
Baseline Survey	b1_35	How often do you take the first medication?		1, As needed (regularly, >1x per week) | 2, As needed (rarely, <1x per week) | 3, Daily | 4, Twice or more daily
Baseline Survey	b1_36	What is the name of the second medication?		string
Baseline Survey	b1_37	How often do you take the second medication?		1, As needed (regularly, >1x per week) | 2, As needed (rarely, <1x per week) | 3, Daily | 4, Twice or more daily
Baseline Survey	b1_38	What is the name of the third medication?		string
Baseline Survey	b1_39	How often do you take the third medication?		1, As needed (regularly, >1x per week) | 2, As needed (rarely, <1x per week) | 3, Daily | 4, Twice or more daily
Baseline Survey	b1_40	On a typical day, how many times do you wash your hands?		int
Baseline Survey	b1_41	How many times did you wash your hands yesterday during the day?		int
Baseline Survey	b1_42	Out of the times you washed your hands yesterday, how many times did you use soap?		int
Baseline Survey	b1_43	How many times during the day yesterday did you use hand sanitizer?		int
Baseline Survey	b1_44	How many times per week do you typically wash dishes?		int
Baseline Survey	b1_45	How many times per week do you typically do household cleaning with household cleaning agents (e....		int
Baseline Survey	b1_46	How many times per week do you typically wear rubber gloves (e.g. to do either dishwashing or hou...		int
Baseline Survey	b1_47	How many different shampoos, conditioners, soaps or lotions do you use each day?		int
Baseline Survey	b1_48a	Item 1: Brand Name	string
Baseline Survey	b1_48b	Item 1: Product Type	string
Baseline Survey	b1_48c	Item 1: # times used per day	int
Baseline Survey	b1_49a	Item 2: Brand Name	string
Baseline Survey	b1_49b	Item 2: Type of Product	string
Baseline Survey	b1_49c	Item 2: Number of times used per day	int
Baseline Survey	b1_50a	Item 3: Brand Name	string
Baseline Survey	b1_50b	Item 3: Type of Product	string
Baseline Survey	b1_50c	Item 3: Number of times used per day	int
Baseline Survey	b1_51a	Item 4: Brand Name	string
Baseline Survey	b1_51b	Item 4: Type of Product	string
Baseline Survey	b1_51c	Item 4: Number of times used per day	int
Baseline Survey	b1_52a	Item 5: Brand Name	string
Baseline Survey	b1_52b	Item 5: Type of Product	string
Baseline Survey	b1_52c	Item 5: Number of times used per day	int
Baseline Survey	b1_53a	We are now going to assess some common signs of discomfort or pain in the skin on your hands. For...-Itchiness	int	scale 0-10
Baseline Survey	b1_53b	We are now going to assess some common signs of discomfort or pain in the skin on your hands. For...-Pain	int	scale 0-11
Baseline Survey	b1_53c	We are now going to assess some common signs of discomfort or pain in the skin on your hands. For...-Redness	int	scale 0-12
Baseline Survey	b1_53d	We are now going to assess some common signs of discomfort or pain in the skin on your hands. For...-Flaking	int	scale 0-13
Baseline Survey	b1_53e	We are now going to assess some common signs of discomfort or pain in the skin on your hands. For...-Cracks in skin	int	scale 0-14
Baseline Survey	b1_53f	We are now going to assess some common signs of discomfort or pain in the skin on your hands. For...-Skin thickening	int	scale 0-15
Baseline Survey	b1_53g	We are now going to assess some common signs of discomfort or pain in the skin on your hands. For...-Swelling	int	scale 0-16
Baseline Survey	b1_53h	We are now going to assess some common signs of discomfort or pain in the skin on your hands. For...-Bumps	int	scale 0-17
Baseline Survey	b1_53i	We are now going to assess some common signs of discomfort or pain in the skin on your hands. For...-Blisters	int	scale 0-18

## Sheet: 2. Hand Exam
Form	Baseline Variable Name	Daily Variable Name	Repeat Extension	Question Text	Variable Type	Choices or Limits	Notes
Hand Exam	b2_1	d2_1	_day1	ResponseID	string
Hand Exam	b2_2	d2_2	_day1	IPAddress	string
Hand Exam	b2_3	d2_3	_day1	Status	int	0, Normal Response | 1, Preview Response | 2, Test Response | 4, Imported Response | 8, Possible Spam | 16, Response from App
Hand Exam	b2_4a	d2_4	_day1	Start Date	string
Hand Exam	b2_5a	d2_5	_day1	End Date	string
Hand Exam	b2_6	d2_6	_day1	Finished	byte	0, Response Not Submitted | 1, Form Completed
Hand Exam	b2_7	d2_7	_day1	Examiner Name	string
Hand Exam	b2_8	d2_8	_day1	Examiner ID	int
Hand Exam	subjectid	subjectid	_day1	Subject ID	int
Hand Exam	b2_8a	d2_8a	_day1	Fingertips-Erythema	int	0-3
Hand Exam	b2_8b	d2_8b	_day1	Fingertips-Infiltration/Papulation	int	0-3
Hand Exam	b2_8c	d2_8c	_day1	Fingertips-Vesicles	int	0-3
Hand Exam	b2_8d	d2_8d	_day1	Fingertips-Fissures	int	0-3
Hand Exam	b2_8e	d2_8e	_day1	Fingertips-Scaling	int	0-3
Hand Exam	b2_8f	d2_8f	_day1	Fingertips-Edema	int	0-3
Hand Exam	b2_8g	d2_8g	_day1	Fingertips: score sum	int	0-18
Hand Exam	b2_9	d2_9	_day1	Fingertips: extent of affected area	int	0-4
Hand Exam	b2_10	d2_10	_day1	Fingertip total score	int	0-72
Hand Exam	b2_11a	d2_11a	_day1	Fingers (w/o tips)-Erythema	int	0-3
Hand Exam	b2_11b	d2_11b	_day1	Fingers (w/o tips)-Infiltration/Papulation	int	0-3
Hand Exam	b2_11c	d2_11c	_day1	Fingers (w/o tips)-Vesicles	int	0-3
Hand Exam	b2_11d	d2_11d	_day1	Fingers (w/o tips)-Fissures	int	0-3
Hand Exam	b2_11e	d2_11e	_day1	Fingers (w/o tips)-Scaling	int	0-3
Hand Exam	b2_11f	d2_11f	_day1	Fingers (w/o tips)-Edema	int	0-3
Hand Exam	b2_11g	d2_11g	_day1	Fingers: score sum	int	0-18
Hand Exam	b2_12	d2_12	_day1	Fingers (w/o tips): extent of affected area	int	0-4
Hand Exam	b2_13	d2_13	_day1	Fingers total score	int	0-72
Hand Exam	b2_14a	d2_14a	_day1	Palms of Hands-Erythema	int	0-3
Hand Exam	b2_14b	d2_14b	_day1	Palms of Hands-Infiltration/Papulation	int	0-3
Hand Exam	b2_14c	d2_14c	_day1	Palms of Hands-Vesicles	int	0-3
Hand Exam	b2_14d	d2_14d	_day1	Palms of Hands-Fissures	int	0-3
Hand Exam	b2_14e	d2_14e	_day1	Palms of Hands-Scaling	int	0-3
Hand Exam	b2_14f	d2_14f	_day1	Palms of Hands-Edema	int	0-3
Hand Exam	b2_14g	d2_14g	_day1		int	0-18
Hand Exam	b2_15	d2_15	_day1	Palms of Hands: extent of affected area	int	0-4
Hand Exam	b2_16	d2_16	_day1	Palms total score	int	0-72
Hand Exam	b2_17a	d2_17a	_day1	Backs of Hands-Erythema	int	0-3
Hand Exam	b2_17b	d2_17b	_day1	Backs of Hands-Infiltration/Papulation	int	0-3
Hand Exam	b2_17c	d2_17c	_day1	Backs of Hands-Vesicles	int	0-3
Hand Exam	b2_17d	d2_17d	_day1	Backs of Hands-Fissures	int	0-3
Hand Exam	b2_17e	d2_17e	_day1	Backs of Hands-Scaling	int	0-3
Hand Exam	b2_17f	d2_17f	_day1	Backs of Hands-Edema	int	0-3
Hand Exam	b2_17g	d2_17g	_day1		int	0-18
Hand Exam	b2_18	d2_18	_day1	Backs of Hands: extent of affected area	int	0-4
Hand Exam	b2_19	d2_19	_day1	Backs total score	int	0-72
Hand Exam	b2_20a	d2_20a	_day1	Wrists-Erythema	int	0-3
Hand Exam	b2_20b	d2_20b	_day1	Wrists-Infiltration/Papulation	int	0-3
Hand Exam	b2_20c	d2_20c	_day1	Wrists-Vesicles	int	0-3
Hand Exam	b2_20d	d2_20d	_day1	Wrists-Fissures	int	0-3
Hand Exam	b2_20e	d2_20e	_day1	Wrists-Scaling	int	0-3
Hand Exam	b2_20f	d2_20f	_day1	Wrists-Edema	int	0-3
Hand Exam	b2_20g	d2_20g	_day1		int	0-18
Hand Exam	b2_21	d2_21	_day1	Wrists: extent of the affected area	int	0-4
Hand Exam	b2_22	d2_22	_day1	Wrists total score	int	0-72
Hand Exam	b2_23	d2_23	_day1	HECSI Score	int	0-360
Hand Exam	n/a	d2_29	_day1	Comments	ext

## Sheet: 3. Patch Testing Application
Form	Baseline Variable Name	Question Text	Variable Type	Choices or Limits
Patch Testing Application	b3_1	ResponseID	string
Patch Testing Application	b3_2	IPAddress	string
Patch Testing Application	b3_3	Status	int	0, Normal Response | 1, Preview Response | 2, Test Response | 4, Imported Response | 8, Possible Spam | 16, Response from App
Patch Testing Application	b3_4a	StartDate	string
Patch Testing Application	b3_5a	EndDate	string
Patch Testing Application	b3_6	Finished	byte	0, Response Not Submitted | 1, Form Completed
Patch Testing Application	b3_8	Researcher ID Number	int	10-50
Patch Testing Application	b3_9	Subject ID Number	int	100-210
Patch Testing Application	b3_10	Patch Location	byte	1, Left Upper Back | 2, Right Upper Back
Patch Testing Application	b3_13	Comments

## Sheet: 4. Patch Testing Intermed
Form	Baseline Variable Name	Question Text	Variable Type	Choices or Limits
Patch Testing Report #1	b4a_1	ResponseID	string
Patch Testing Report #1	b4a_2	IPAddress	string
Patch Testing Report #1	b4a_3	Status	int	0, Normal Response | 1, Preview Response | 2, Test Response | 4, Imported Response | 8, Possible Spam | 16, Response from App
Patch Testing Report #1	b4a_4a	StartDate	string
Patch Testing Report #1	b4a_5a	EndDate	string
Patch Testing Report #1	b4a_6	Finished	byte	0, Response Not Submitted | 1, Form Completed
Patch Testing Report #1	b4a_7	Enter Your Study ID Number	int	100-210
Patch Testing Report #1	b4a_8	Upload a photo of the testing area on your back after removing the patch. If you are filling out...	string	image URL
Patch Testing Report #1	b4a_9	Do you see any reaction in the area that was under the patch (i.e. redness or irritation)?	byte	1, Yes | 0, No
Patch Testing Report #1	b4a_10a	LocationLatitude	string
Patch Testing Report #1	b4a_10b	LocationLongitude	string
Patch Testing Report #1	b4a_10c	LocationAccuracy	string
Patch Testing Report #2	b4b_1	ResponseID	string
Patch Testing Report #2	b4b_2	IPAddress	string
Patch Testing Report #2	b4b_3	Status	int	0, Normal Response | 1, Preview Response | 2, Test Response | 4, Imported Response | 8, Possible Spam | 16, Response from App
Patch Testing Report #2	b4b_4a	StartDate	string
Patch Testing Report #2	b4b_4b	Start Time	string
Patch Testing Report #2	b4b_5a	EndDate	string
Patch Testing Report #2	b4b_5b	End Time	string
Patch Testing Report #2	b4b_6	Finished	byte	0, Response Not Submitted | 1, Form Completed
Patch Testing Report #2	b4b_7	Enter Your Study ID Number	int	100-210
Patch Testing Report #2	b4b_8	Upload a photo of the testing area on your arm, after removing the patch. If you are filling out...	string	image URL
Patch Testing Report #2	b4b_9	Do you see any reaction in the area that was under the patch (i.e. redness or irritation)?	byte	1, Yes | 0, No
Patch Testing Report #2	b4b_10a	LocationLatitude	string
Patch Testing Report #2	b4b_10b	LocationLongitude	string
Patch Testing Report #2	b4b_10c	LocationAccuracy	string
Patch Testing Reactivity Report	b4c_1	ResponseID	string
Patch Testing Reactivity Report	b4c_2	IPAddress	string
Patch Testing Reactivity Report	b4c_3	Status	int	0, Normal Response | 1, Preview Response | 2, Test Response | 4, Imported Response | 8, Possible Spam | 16, Response from App
Patch Testing Reactivity Report	b4c_4a	StartDate	string
Patch Testing Reactivity Report	b4c_4b	Start Time	string
Patch Testing Reactivity Report	b4c_5a	EndDate	string
Patch Testing Reactivity Report	b4c_5b	End Time	string
Patch Testing Reactivity Report	b4c_6	Finished	byte	0, Response Not Submitted | 1, Form Completed
Patch Testing Reactivity Report	b4c_7	Researcher Name	int
Patch Testing Reactivity Report	b4c_8	Researcher ID	int	10-50
Patch Testing Reactivity Report	b4c_9	Subject ID	int	100-210
Patch Testing Reactivity Report	b4c_10a	Which patch test area is showing reactivity?-Soap	byte	1, Yes | Blank, No
Patch Testing Reactivity Report	b4c_10b	Which patch test area is showing reactivity?-Hand sanitizer	byte	1, Yes | Blank, No
Patch Testing Reactivity Report	b4c_10c	Which patch test area is showing reactivity?-HTH	byte	1, Yes | Blank, No
Patch Testing Reactivity Report	b4c_10d	Which patch test area is showing reactivity?-NaDCC	byte	1, Yes | Blank, No
Patch Testing Reactivity Report	b4c_10e	Which patch test area is showing reactivity?-Generated NaOCl	byte	1, Yes | Blank, No
Patch Testing Reactivity Report	b4c_10f	Which patch test area is showing reactivity?-Stabilized NaOCl	byte	1, Yes | Blank, No
Patch Testing Reactivity Report	b4c_10g	Which patch test area is showing reactivity?-Reaction around but not within testing area	byte	1, Yes | Blank, No
Patch Testing Reactivity Report	b4c_10h	Which patch test area is showing reactivity?-No reaction - false report	byte	1, Yes | Blank, No
Patch Testing Reactivity Report	b4c_11a	Soap: Type of Reactivity-Redness	byte	1, Yes | Blank, No
Patch Testing Reactivity Report	b4c_11b	Soap: Type of Reactivity-Bumps	byte	1, Yes | Blank, No
Patch Testing Reactivity Report	b4c_11c	Soap: Type of Reactivity-Scaling	byte	1, Yes | Blank, No
Patch Testing Reactivity Report	b4c_11d	Soap: Type of Reactivity-Fissures	byte	1, Yes | Blank, No
Patch Testing Reactivity Report	b4c_11e	Soap: Type of Reactivity-Blisters	byte	1, Yes | Blank, No
Patch Testing Reactivity Report	b4c_11f	Soap: Type of Reactivity-Swelling	byte	1, Yes | Blank, No
Patch Testing Reactivity Report	b4c_12a	Hand Sanitizer: Type of Reactivity-Redness	byte	1, Yes | Blank, No
Patch Testing Reactivity Report	b4c_12b	Hand Sanitizer: Type of Reactivity-Bumps	byte	1, Yes | Blank, No
Patch Testing Reactivity Report	b4c_12c	Hand Sanitizer: Type of Reactivity-Scaling	byte	1, Yes | Blank, No
Patch Testing Reactivity Report	b4c_12d	Hand Sanitizer: Type of Reactivity-Fissures	byte	1, Yes | Blank, No
Patch Testing Reactivity Report	b4c_12e	Hand Sanitizer: Type of Reactivity-Blisters	byte	1, Yes | Blank, No
Patch Testing Reactivity Report	b4c_12f	Hand Sanitizer: Type of Reactivity-Swelling	byte	1, Yes | Blank, No
Patch Testing Reactivity Report	b4c_13a	HTH: Type of Reactivity-Redness	byte	1, Yes | Blank, No
Patch Testing Reactivity Report	b4c_13b	HTH: Type of Reactivity-Bumps	byte	1, Yes | Blank, No
Patch Testing Reactivity Report	b4c_13c	HTH: Type of Reactivity-Scaling	byte	1, Yes | Blank, No
Patch Testing Reactivity Report	b4c_13d	HTH: Type of Reactivity-Fissures	byte	1, Yes | Blank, No
Patch Testing Reactivity Report	b4c_13e	HTH: Type of Reactivity-Blisters	byte	1, Yes | Blank, No
Patch Testing Reactivity Report	b4c_13f	HTH: Type of Reactivity-Swelling	byte	1, Yes | Blank, No
Patch Testing Reactivity Report	b4c_14a	NaDCC: Type of Reactivity-Redness	byte	1, Yes | Blank, No
Patch Testing Reactivity Report	b4c_14b	NaDCC: Type of Reactivity-Bumps	byte	1, Yes | Blank, No
Patch Testing Reactivity Report	b4c_14c	NaDCC: Type of Reactivity-Scaling	byte	1, Yes | Blank, No
Patch Testing Reactivity Report	b4c_14d	NaDCC: Type of Reactivity-Fissures	byte	1, Yes | Blank, No
Patch Testing Reactivity Report	b4c_14e	NaDCC: Type of Reactivity-Blisters	byte	1, Yes | Blank, No
Patch Testing Reactivity Report	b4c_14f	NaDCC: Type of Reactivity-Swelling	byte	1, Yes | Blank, No
Patch Testing Reactivity Report	b4c_15a	Generated NaOCl: Type of Reactivity-Redness	byte	1, Yes | Blank, No
Patch Testing Reactivity Report	b4c_15b	Generated NaOCl: Type of Reactivity-Bumps	byte	1, Yes | Blank, No
Patch Testing Reactivity Report	b4c_15c	Generated NaOCl: Type of Reactivity-Scaling	byte	1, Yes | Blank, No
Patch Testing Reactivity Report	b4c_15d	Generated NaOCl: Type of Reactivity-Fissures	byte	1, Yes | Blank, No
Patch Testing Reactivity Report	b4c_15e	Generated NaOCl: Type of Reactivity-Blisters	byte	1, Yes | Blank, No
Patch Testing Reactivity Report	b4c_15f	Generated NaOCl: Type of Reactivity-Swelling	byte	1, Yes | Blank, No
Patch Testing Reactivity Report	b4c_16a	Stabilized NaOCl: Type of Reactivity-Redness	byte	1, Yes | Blank, No
Patch Testing Reactivity Report	b4c_16b	Stabilized NaOCl: Type of Reactivity-Bumps	byte	1, Yes | Blank, No
Patch Testing Reactivity Report	b4c_16c	Stabilized NaOCl: Type of Reactivity-Scaling	byte	1, Yes | Blank, No
Patch Testing Reactivity Report	b4c_16d	Stabilized NaOCl: Type of Reactivity-Fissures	byte	1, Yes | Blank, No
Patch Testing Reactivity Report	b4c_16e	Stabilized NaOCl: Type of Reactivity-Blisters	byte	1, Yes | Blank, No
Patch Testing Reactivity Report	b4c_16f	Stabilized NaOCl: Type of Reactivity-Swelling	byte	1, Yes | Blank, No
Patch Testing Reactivity Report	b4c_17a	Around Testing Area: Type of Reactivity-Redness	byte	1, Yes | Blank, No
Patch Testing Reactivity Report	b4c_17b	Around Testing Area: Type of Reactivity-Bumps	byte	1, Yes | Blank, No
Patch Testing Reactivity Report	b4c_17c	Around Testing Area: Type of Reactivity-Scaling	byte	1, Yes | Blank, No
Patch Testing Reactivity Report	b4c_17d	Around Testing Area: Type of Reactivity-Fissures	byte	1, Yes | Blank, No
Patch Testing Reactivity Report	b4c_17e	Around Testing Area: Type of Reactivity-Blisters	byte	1, Yes | Blank, No
Patch Testing Reactivity Report	b4c_17f	Around Testing Area: Type of Reactivity-Swelling	byte	1, Yes | Blank, No
Patch Testing Reactivity Report	b4c_18a	LocationLatitude	string
Patch Testing Reactivity Report	b4c_18b	LocationLongitude	string
Patch Testing Reactivity Report	b4c_18c	LocationAccuracy	string

## Sheet: 5. Patch Testing Reading
Form	Baseline Variable Name	repeat variable extension	Question Text	Variable Type	Choices or Limits
Patch Testing Reading	b5_1	_48hr, _96hr, 7day	ResponseID	string
Patch Testing Reading	b5_2	_48hr, _96hr, 7day	IPAddress	string
Patch Testing Reading	b5_3	_48hr, _96hr, 7day	Status	int	0, Normal Response | 1, Preview Response | 2, Test Response | 4, Imported Response | 8, Possible Spam | 16, Response from App
Patch Testing Reading	b5_4a	_48hr, _96hr, 7day	StartDate	string
Patch Testing Reading	b5_4b	_48hr, _96hr, 7day		string
Patch Testing Reading	b5_5a	_48hr, _96hr, 7day	EndDate	string
Patch Testing Reading	b5_5b	_48hr, _96hr, 7day		string
Patch Testing Reading	b5_6	_48hr, _96hr, 7day	Finished	byte	0, Response Not Submitted | 1, Form Completed
Patch Testing Reading	b5_7	_48hr, _96hr, 7day	Researcher Name	string
Patch Testing Reading	b5_8	_48hr, _96hr, 7day	Researcher ID	int	10-50
Patch Testing Reading	b5_10	_48hr, _96hr, 7day	Patch Test Reading	int	1, 48hr | 2, 96 hr | 3, 7 days
Patch Testing Reading	subjectid	_48hr, _96hr, 7day	Subject ID	int	100-210
Patch Testing Reading	b5_11a	_48hr, _96hr, 7day	Record Patch Test Results-Soap	int	1, - | 2, IR | 3, +/- | 4, + | 5, ++ | 6, +++
Patch Testing Reading	b5_11b	_48hr, _96hr, 7day	Record Patch Test Results-Hand Sanitizer	int	1, - | 2, IR | 3, +/- | 4, + | 5, ++ | 6, +++
Patch Testing Reading	b5_11c	_48hr, _96hr, 7day	Record Patch Test Results-HTH	int	1, - | 2, IR | 3, +/- | 4, + | 5, ++ | 6, +++
Patch Testing Reading	b5_11d	_48hr, _96hr, 7day	Record Patch Test Results-NaDCC	int	1, - | 2, IR | 3, +/- | 4, + | 5, ++ | 6, +++
Patch Testing Reading	b5_11e	_48hr, _96hr, 7day	Record Patch Test Results-Generated NaOCl	int	1, - | 2, IR | 3, +/- | 4, + | 5, ++ | 6, +++
Patch Testing Reading	b5_11f	_48hr, _96hr, 7day	Record Patch Test Results-Stabilized NaOCl	int	1, - | 2, IR | 3, +/- | 4, + | 5, ++ | 6, +++
Patch Testing Reading	b5_12	_48hr, _96hr, 7day	Take a photo of the patch testing area (back)	string	image URL
Patch Testing Reading	b5_13a	_48hr, _96hr, 7day	LocationLatitude
Patch Testing Reading	b5_13b	_48hr, _96hr, 7day	LocationLongitude
Patch Testing Reading	b5_13c	_48hr, _96hr, 7day	LocationAccuracy

## Sheet: 6. Daily Survey
Form	Daily Variable Name	Repeat Extension	Question Text	Variable Type	Choices or Limits	Notes
Daily Survey	d6_1	_day1	ResponseID	string
Daily Survey	d6_2	_day1	IPAddress	string
Daily Survey	d6_3	_day1	Status	int	0, Normal Response | 1, Preview Response | 2, Test Response | 4, Imported Response | 8, Possible Spam | 16, Response from App
Daily Survey	d6_4a	_day1	StartDate	string
Daily Survey	d6_5a	_day1	EndDate	string
Daily Survey	d6_6	_day1	Finished	byte	0, Response Not Submitted | 1, Form Completed
Daily Survey	d6_7	_day1	Enter Your Study ID Number:	int	100-210
Daily Survey	d6_8	_day1	Intervention Day #
Daily Survey	d6_32	_day1	How many times did you wash your hands with the assigned method last night
Daily Survey	d6_9	_day1	How many times did you wash your hands with the assigned method this morning (from the time you w...	int	0-20
Daily Survey	d6_10	_day1	How many times did you wash your hands with the assigned method this morning (from noon until now)?	int	0-20
Daily Survey	d6_11	_day1	Did you run out of handwashing materials at any time during the day?	byte	1, Yes | 0, No
Daily Survey	d6_12	_day1	How many times did you wash your hands with another method in the past day (since you completed t...	int	0-20
Daily Survey	d6_13a	_day1	What other method(s) did you use to wash your hands? Check any that apply-Water Only	byte	1, Yes | Blank, No
Daily Survey	d6_13b	_day1	What other method(s) did you use to wash your hands? Check any that apply-Soap and Water (Provided Control Soap)	byte	1, Yes | Blank, No
Daily Survey	d6_13c	_day1	What other method(s) did you use to wash your hands? Check any that apply-Soap and Water (Other Soap)	byte	1, Yes | Blank, No
Daily Survey	d6_13d	_day1	What other method(s) did you use to wash your hands? Check any that apply-Hand Sanitizer	byte	1, Yes | Blank, No
Daily Survey	d6_13e	_day1	What other method(s) did you use to wash your hands? Check any that apply-Chlorine	byte	1, Yes | Blank, No
Daily Survey	d6_13f	_day1	What other method(s) did you use to wash your hands? Check any that apply-Other	byte	1, Yes | Blank, No
Daily Survey	d6_14	_day1	Specify the other method of handwashing	string
Daily Survey	d6_15	_day1	How many times did you use the provided vaseline on your hands in the past day (since you complet...	int	0-10
Daily Survey	d6_16	_day1	How many times did you shower in the past day (since you completed this survey yesterday)?	int	0-5
Daily Survey	d6_17a	_day1	Out of ${q://QID6/ChoiceTextEntryValue} showers, how many times did you use each of the following:-Provided Shampoo	int
Daily Survey	d6_17b	_day1	Out of ${q://QID6/ChoiceTextEntryValue} showers, how many times did you use each of the following:-Provided Conditioner	int
Daily Survey	d6_17c	_day1	Out of ${q://QID6/ChoiceTextEntryValue} showers, how many times did you use each of the following:-Provided Soap	int
Daily Survey	d6_18a	_day1	In the past day (since you completed this survey yesterday), did you do any of the following acti...-Washing dishes without gloves	byte	1, Yes | Blank, No
Daily Survey	d6_18b	_day1	In the past day (since you completed this survey yesterday), did you do any of the following acti...-Washing dishes with gloves	byte	1, Yes | Blank, No
Daily Survey	d6_18c	_day1	In the past day (since you completed this survey yesterday), did you do any of the following acti...-Hand-laundering clothes without gloves	byte	1, Yes | Blank, No
Daily Survey	d6_18d	_day1	In the past day (since you completed this survey yesterday), did you do any of the following acti...-Hand-laundering clothes with gloves	byte	1, Yes | Blank, No
Daily Survey	d6_18e	_day1	In the past day (since you completed this survey yesterday), did you do any of the following acti...-Scrubbing sinks, tubs, bathrooms or kitchen surfaces without gloves	byte	1, Yes | Blank, No
Daily Survey	d6_18f	_day1	In the past day (since you completed this survey yesterday), did you do any of the following acti...-Scrubbing sinks, tubs, bathrooms or kitchen surfaces with gloves	byte	1, Yes | Blank, No
Daily Survey	d6_19	_day1	Washing dishes without gloves: how many minutes did you spend doing this activity?	int	1-90
Daily Survey	d6_20	_day1	Washing dishes with gloves: how many minutes did you spend doing this activity?	int	1-90
Daily Survey	d6_21	_day1	Hand-laundering clothes without gloves: how many minutes did you spend doing this activity?	int	1-90
Daily Survey	d6_22	_day1	Hand-laundering clothes with gloves: how many minutes did you spend doing this activity?	int	1-90
Daily Survey	d6_23	_day1	Scrubbing sinks, tubs, bathroom, or kitchen surfaces without gloves: how many minutes did you spe...	int	1-90
Daily Survey	d6_24	_day1	Scrubbing sinks, tubs, bathroom, or kitchen surfaces with gloves: how many minutes did you spend...	int	1-90
Daily Survey	d6_25	_day1	In the past day, did you use any products on your hands other than the assigned method or the pro...	byte	1, Yes | Blank, No
Daily Survey	d6_26a	_day1	Brand name of other product used:	string
Daily Survey	d6_26b	_day1	Type of other product used (e.g. lotion):	string
Daily Survey	d6_26c	_day1	Number of times other product used:	int	1-10
Daily Survey	d6_26d	_day1	Did you use another product?	byte	1, Yes | 0, No
Daily Survey	d6_27a	_day1	Brand name of other product used:	string
Daily Survey	d6_27b	_day1	Type of other product used (e.g. lotion):	string
Daily Survey	d6_27c	_day1	Number of times other product used:	int	1-10
Daily Survey	d6_27d	_day1	Did you use another product?	byte	1, Yes | 0, No
Daily Survey	d6_28a	_day1	Brand name of other product used:	string
Daily Survey	d6_28b	_day1	Type of other product used (e.g. lotion):	string
Daily Survey	d6_28c	_day1	Number of times other product used:	int	1-10
Daily Survey	d6_28d	_day1	Did you use another product?	byte	1, Yes | 0, No
Daily Survey	d6_29a	_day1	Brand name of other product used:	string
Daily Survey	d6_29b	_day1	Type of other product used (e.g. lotion):	string
Daily Survey	d6_29c	_day1	Number of times other product used:	int	1-10
Daily Survey	d6_30a	_day1	Hand Feel: We are now going to assess some common symptoms of discomfort or pain in the skin on y...-Itchiness	int	0, 0 | 1, 1 | 2, 2 | 3, 3 | 4, 4 | 5, 5 | 6, 6 | 7, 7 | 8, 8 | 9, 9 | 10, 10
Daily Survey	d6_30b	_day1	Hand Feel: We are now going to assess some common symptoms of discomfort or pain in the skin on y...-Pain	int	0, 0 | 1, 1 | 2, 2 | 3, 3 | 4, 4 | 5, 5 | 6, 6 | 7, 7 | 8, 8 | 9, 9 | 10, 11
Daily Survey	d6_30c	_day1	Hand Feel: We are now going to assess some common symptoms of discomfort or pain in the skin on y...-Redness	int	0, 0 | 1, 1 | 2, 2 | 3, 3 | 4, 4 | 5, 5 | 6, 6 | 7, 7 | 8, 8 | 9, 9 | 10, 12
Daily Survey	d6_30d	_day1	Hand Feel: We are now going to assess some common symptoms of discomfort or pain in the skin on y...-Flaking	int	0, 0 | 1, 1 | 2, 2 | 3, 3 | 4, 4 | 5, 5 | 6, 6 | 7, 7 | 8, 8 | 9, 9 | 10, 13
Daily Survey	d6_30e	_day1	Hand Feel: We are now going to assess some common symptoms of discomfort or pain in the skin on y...-Cracks in Skin	int	0, 0 | 1, 1 | 2, 2 | 3, 3 | 4, 4 | 5, 5 | 6, 6 | 7, 7 | 8, 8 | 9, 9 | 10, 14
Daily Survey	d6_30f	_day1	Hand Feel: We are now going to assess some common symptoms of discomfort or pain in the skin on y...-Skin Thickening	int	0, 0 | 1, 1 | 2, 2 | 3, 3 | 4, 4 | 5, 5 | 6, 6 | 7, 7 | 8, 8 | 9, 9 | 10, 15
Daily Survey	d6_30g	_day1	Hand Feel: We are now going to assess some common symptoms of discomfort or pain in the skin on y...-Swelling	int	0, 0 | 1, 1 | 2, 2 | 3, 3 | 4, 4 | 5, 5 | 6, 6 | 7, 7 | 8, 8 | 9, 9 | 10, 16
Daily Survey	d6_30h	_day1	Hand Feel: We are now going to assess some common symptoms of discomfort or pain in the skin on y...-Bumps	int	0, 0 | 1, 1 | 2, 2 | 3, 3 | 4, 4 | 5, 5 | 6, 6 | 7, 7 | 8, 8 | 9, 9 | 10, 17
Daily Survey	d6_30i	_day1	Hand Feel: We are now going to assess some common symptoms of discomfort or pain in the skin on y...-Blisters	int	0, 0 | 1, 1 | 2, 2 | 3, 3 | 4, 4 | 5, 5 | 6, 6 | 7, 7 | 8, 8 | 9, 9 | 10, 18
Daily Survey	d6_30j	_day1	dryness
Daily Survey	d6_31a	_day1	LocationLatitude	string
Daily Survey	d6_31b	_day1	LocationLongitude	string
Daily Survey	d6_31c	_day1	LocationAccuracy	string
Daily Survey	d6_32	_day1	Total number of times hands washed with intervention	int
Daily Survey	d6_33	_day1	Sum of hand scores	int

## Sheet: 7. Daily Material Pickup
Form		Daily Variable Name	Repeat Extension	Question Text	Variable Type	Choices or Limits	Notes
Daily Survey	label variable	d7_1	_day1	ResponseID	string
Daily Survey	label variable	d7_2	_day1	IPAddress	string
Daily Survey	label variable	d7_3	_day1	Status	int	0, Normal Response | 1, Preview Response | 2, Test Response | 4, Imported Response | 8, Possible Spam | 16, Response from App
Daily Survey	label variable	d7_4	_day1	StartDate	string
Daily Survey	label variable	d7_5	_day1	EndDate	string
Daily Survey	label variable	d7_6	_day1	Finished	byte	0, Response Not Submitted | 1, Form Completed
Daily Survey	label variable	d7_7	_day1	Researcher Name	string
Daily Survey	label variable	d7_8	_day1	Researcher ID	int	10-50
Daily Survey	label variable	d7_9	_day1	Subject ID	int	100-210
Daily Survey	label variable	d7_10	_day1	Intervention Day #	int	1-28
Daily Survey	label variable	d7_11	_day1	Were the handwashing materials returned by the subject?	byte	1, Yes | 0, No
Daily Survey	label variable	d7_12	_day1	What treatment is the subject assigned to?	int	1, Soap and Water | 2, Hand Sanitizer | 3, Chlorine Solution
Daily Survey	label variable	d7_13	_day1	Does the soap appear to have been used recently?	int	1, Yes | 0, No | 88, Unsure
Daily Survey	label variable	d7_14	_day1	How full of hand sanitizer in the bottle that was returned?	int	1, Empty | 2, 1/4 full | 3, 1/2 full | 4, 3/4 full | 5, Full
Daily Survey	label variable	d7_15	_day1	How full of chlorine solution was the bottle that was returned?	int	1, Empty | 2, 1/4 full | 3, 1/2 full | 4, 3/4 full | 5, Full
Daily Survey	label variable	d7_16	_day1	Did the subject pick up new handwashing supplies for the next day?	byte	1, Yes | 0, No
Daily Survey	label variable	d7_17a	_day1	Did the subject pick up new hygiene supplies? Check any received.-Shampoo	byte	1, Yes | Blank, No
Daily Survey	label variable	d7_17b	_day1	Did the subject pick up new hygiene supplies? Check any received.-Conditioner	byte	1, Yes | Blank, No
Daily Survey	label variable	d7_17c	_day1	Did the subject pick up new hygiene supplies? Check any received.-Soap	byte	1, Yes | Blank, No
Daily Survey	label variable	d7_17d	_day1	Did the subject pick up new hygiene supplies? Check any received.-Vaseline	byte	1, Yes | Blank, No
Daily Survey	label variable	d7_18a	_day1	LocationLatitude	string
Daily Survey	label variable	d7_18b	_day1	LocationLongitude	string
Daily Survey		d7_18c	_day1	LocationAccuracy	string
